# Supplementary material for: Genotype-Phenotype Correlations in RP1-Associated Retinal Dystrophies: A Multi-Center Cohort Study in JAPAN
Source: J Clin Med. 2021 May 24;10(11):2265. doi: 10.3390/jcm10112265 (PMC8197273; doi:10.3390/jcm10112265)
Supplement: Supplementary file 1 [file jcm-10-02265-s001.zip]

Archive with 10 entries (9 files):
- jcm-1206736-supplementary 15.12.14/
- __MACOSX/._jcm-1206736-supplementary 15.12.14
- jcm-1206736-supplementary 15.12.14/Supplemental Figure S2 Multifocal electroretinographic findings in a patient (Family 20-II3 JU1591) with autosomal re-cessive cone-rod dystrophy.jpg
- __MACOSX/jcm-1206736-supplementary 15.12.14/._Supplemental Figure S2 Multifocal electroretinographic findings in a patient (Family 20-II3 JU1591) with autosomal re-cessive cone-rod dystrophy.jpg
- jcm-1206736-supplementary 15.12.14/.DS_Store
- __MACOSX/jcm-1206736-supplementary 15.12.14/._.DS_Store
- jcm-1206736-supplementary 15.12.14/Supplemental table S1 Clinical findings of patients with pathogenic RP1 variants.xlsx
- __MACOSX/jcm-1206736-supplementary 15.12.14/._Supplemental table S1 Clinical findings of patients with pathogenic RP1 variants.xlsx
- jcm-1206736-supplementary 15.12.14/Supplemental Figure S1 Representative full-field electroretinography findings of patients with pathogenic RP1 variants.jpg
- __MACOSX/jcm-1206736-supplementary 15.12.14/._Supplemental Figure S1 Representative full-field electroretinography findings of patients with pathogenic RP1 variants.jpg
