# Supplementary material for: Genotype-Phenotype Correlations in RP1-Associated Retinal Dystrophies: A Multi-Center Cohort Study in JAPAN
Source: J Clin Med. 2021 May 24;10(11):2265. doi: 10.3390/jcm10112265 (PMC8197273; doi:10.3390/jcm10112265)
Supplement: Supplementary file 1 [file jcm-10-02265-s001.zip › jcm-1206736-supplementary 15.12.14/Supplemental table S1 Clinical findings of patients with pathogenic RP1 variants.xlsx]

## Sheet: Sheet1
	Supplemental Table S1. Clinical findings of patients with pathogenic RP1 variants
	Family ID, patient ID, Unique ID, onset age, examined age, gender	Initial symptoms	Systemic symptoms	Inheritence pattern	Phenotype	BCVA RE LE	Fundus photographs	Fundus Autofluorescence Imaging or fluorescein angiography	Optical Coherence Tomography	Visual field testing		Full-filed electroretinogram	RP1 variant status
										Central visual field	Peripheral visual field
	1, II-1, JU0511, 18, 39, M	Night blindness	No	AD	RP	1.2 1.5	Slightly retinal degeneration around arcade vessels	ND	No-abnormalities of outer retinal layers at fovea and disruption of almost all outer retinal layers at other area	Ring-shaped scotoma	Constricted	DA0.01; NR DA3.0; NR DA10.0; ND DA200.0; ND LA3.0; NR 30Hz flicker; NR	p.Arg677Ter / wild type
	2, III-7, JU0726, 37, 53, F	Night blindness	No	AD	RP	0.6 0.6	Retinal degeneration with pigmentation around arcade vessels	Normal appearance around macular and hypo-AF corresponding with retinal degeneration and pigmention	No-abnormalities of outer retinal layers except for temporal retina and cystoid change at inner retinal layer	10 degrees by V-4e isopter	None	ND	p.Lys867Ter / wild type
	3, II-2, JU1826, 53, 54, F	Anorthopia	No	AD	RP	1.0 1.5	Normal appearance	Hyper-fluorescence around arcade vessels	No-abnormalities of outer retinal layers except temporal retina	Isorated paracentral scotoma within 20 degrees	Preserved	DA0.01; NR DA3.0; ND DA10.0; normal a-wave and decreased b-wave DA200.0; ND LA3.0; decreased a and b-waves 30Hz flicker; decreased b-wave	p.Lys853Ter / wild type
	4, II-3, NC3401 59, 62, M	Peripheral visual field defect	No	AD	RP	1.0 1.0	Retinal degeneration at inferior arcade vessel	Hyper-AF wtihin arcade vessels with hypo-AF around the area	No-abnormalities of outer retinal layers except for nasal retina	Ring-shaped scotoma	Constricted	DA0.01; severely decreased DA3.0; severely decreased a- and b-waves DA10.0; ND DA200.0; severely decreased a- and b-waves LA3.0; severely decreased a- and b-waves 30Hz flicker; severely decreased b-wave	p.Arg872ThrfsTer2 / wild type
	5, III-2, JU1911, 32, 40, F	Night blindness	No	AD	RP	1.2 1.2	Slightly retinal degeneration around arcade vessels	Ring of hyper-AF at macular and hypo-AF at nasal retina	No-abnormalities of outer retinal layers except for nasal and temoral retina	Isorated paracentral scotoma within 20 degrees	Constricted	DA0.01; severely decreased DA3.0; severely decreased a- and b-waves DA10.0; ND DA200.0; ND LA3.0; severely decreased a- and b-waves 30Hz flicker; severely decreased b-wave	p.Gln678Ter / Wild type
	6, II-1, JU0504, 12, 30, M	Decreased visual acuity	No	AR	RP	0.2 0.4	Retinal degeneration without pigmentation at posterior pole including fovea	Diffusely hyper-fluorescence at posterior pole including fovea	ND	Constricted central visual field by I-3e isopter within 5 degrees	Constricted	Flash; NR	p.Val158Gly / p.Thy1352AlafsTer9
	7, II-2, JU0547, 10, 29, F	Night blindness	No	AR	RP	0.4 0.3	Severely retinal degeneation with pigmentation at posterior pole including fovea	Diffusely hypo-fluorescence patchy within macular and hyper-fluorescence around the area	ND	Constricted central visual field by I-4e isopter within 5 degrees	None	ND	p.Lys676IlefsTer22 / p.Thy1352AlafsTer9
	8, II-3, JU0555, 12, 12, M	Decreased visual acuity	No	AR	RP	0.5 0.07	ND	ND	ND	Constricted central visual field by I-3e isopter within 5 degrees	Constricted	ND	p.Thy1352AlafsTer9 / p.Thy1352AlafsTer9
	9, II-2, JU0750, 4, 27, F	Decreased visual acuity	No	AR	RP	0.3 0.4	Severely retinal degeneation with pigmentation at posterior pole including fovea	Difussely hypo-AF at posterior pole and hyper-AF at fovea	Disruption of almost all outer retinal layers including EZ at macular	Constricted central visual field by I-4e isopter within 5 degrees	None	Flash; NR	p.Thy1352AlafsTer9 / p.Thy1352AlafsTer9
	10, II-1, JU1616, 6, 11, F	Night blindness	No	AR	RP	0.8 0.7	Slightly retinal degeneration with pigmentation from mid peripheral retina to peripheral retina	Hyper-AF at macular and hypo-AF around the area and at peripheral retina	Blurred EZ at fovea and disruption of almost all outer retinal layers at other area	Constricted central visual field by I-2e isopter within 5 degrees	Constricted	DA3.0; NR DA200.0; NR	p.Cys1223Ter / p.Ser1467PhefsTer5
	10, II-2, JU1615, 7, 7, M	Peripheral visual field defect	No	AR	RP	0.8 0.8	Slightly retinal degeneration without pigmentation from arcade vessels to peripheral retina	Hyper-AF at macular and hypo-AF at peripheral retina	Blurred EZ at fovea and disruption of almost all outer retinal layers at other area	Constricted central visual field by I-1e isopter within 5 degrees	Constricted	ND	p.Cys1223Ter / p.Ser1467PhefsTer5
	11, II-1, JU1662, 4, 38, M	Night blindness	No	AR	RP	HM LP	Severely retinal degeneation with pigmentation at posterior pole including fovea	Difussely hypo-AF at posterior pole including fovea	Disruption of almost all outer retinal layers including EZ at macular	None	Small island at temporal	ND	p.Thy1352AlafsTer9 / p.Cys1399LeufsTer5
	12, II-1, JU1763, 3, 6, F	Night blindness	No	AR	RP	0.7 0.6	Slightly retinal degeneration without pigmentation from arcade vessels to peripheral retina	Hyper-AF within arcade vessels including macular	Blurred EZ at fovea and disruption of almost all outer retinal layers at other area	Constricted central visual field by I-2e isopter within 5 degrees	None	DA0.01; NR DA3.0; NR DA10.0; ND DA200.0; ND LA3.0; NR 30Hz flicker; NR	p.Cys1399LeufsTer5 / p.Cys1399LeufsTer5
	13, II-2, JU1497, 6, 10, M	Night blindness	No	AR	RP	1.0 1.0	Retinal degeneration without pigmentation around arcade vessels and macular	Hyper-AF at macular and hypo-AF at peripheral retina	Blurred EZ at fovea and disruption of almost all outer retinal layers at other area	Constricted central visual field by I-2e isopter within 5 degrees	Constricted	DA0.01; NR DA3.0; NR DA10.0; ND DA200.0; ND LA3.0; NR 30Hz flicker; NR	p.Cys1399LeufsTer5 / p.Arg1531AlafsTer12
	14, II-3, HM_0198, 9, 10, F	Decreased visual acuity	No	AR	RP	0.9 0.9	Slightly retinal degeneration without pigmentation around arcade vessels	Hyper-AF at macular	Blurred EZ at fovea and disruption of almost all outer retinal layers at other area	Constricted central visual field by I-1e isopter within 5 degrees	Constricted	DA200.0; Severely decreased a- and b-waves	p.Thy1352AlafsTer9 / p.Thy1352AlafsTer9
	14, II-1, HM_0201, 5, 19, F	Decreased visual acuity	No	AR	RP	0.4 0.5	Retinal degeneration without pigmentation around arcade vessel and macular	ND	Disruption of almost all outer retinal layers including EZ at macular	Constricted central visual field by I-3e isopter within 5 degrees	Constricted	DA200.0; Severely decreased a- and b-waves	p.Thy1352AlafsTer9 / p.Thy1352AlafsTer9
	15, II-2, JU1000, 6, 20, M	Night blindness	No	AR	RP	0.4 0.3	Retinal degeneration without pigmentation around arcade vessel and macular	ND	ND	Constricted central visual field by I-4e isopter within 5 degrees	None	Flash; NR	p.Pro1282SerfsTer2 / p.Thy1352AlafsTer9
	16, II-2, JU1464, 6, 52, F	Night blindness	No	AR	RP	HM 0.02	Severely retinal degeneation with pigmentation at posterior pole including fovea	ND	Disruption of almost all outer retinal layers including EZ at macular	Constricted central visual field by V-4e isopter within 5 degrees	None	ND	p.Met500ValfsTer7 / p.Thy1352AlafsTer9
	17, II-3, JU0514, 40, 57, F	Decreased visual acuity	No	AR	COD	0.9 0.7	Macular atrophy with foveal sparing and retinal atrophy around optic disc	Hypo-fluorescence at macular with hyperfluorescence around the area	Visible ourter retinal layers and RPE corresponding with fovea and disruption of almost all outer retinal layers and thinning of RPE at other area	Ring-shaped scotoma within 20 degrees with preserved central sensitvity within 2 degrees	Preserved	DA0.01; normal b-wave DA3.0; decreased a and normal b-waves DA10.0; ND DA200.0; ND LA3.0; severely decreased a- and b-waves 30Hz flicker; severely decreased b-wave	p.Arg131Gln / p.Gly706Arg
	17, II-3, JU0514, 40, 67, F		No		CORD	0.15 0.05	Macular atrophy without foveal sparing and extension of retinal atrophy to peripheral retina	Hypo-AF within arcade vessels and peripheral retina corresponding with retinal atrophy area	Disruption of almost all outer retinal layers and a thinning RPE at macular	Absolute central scotoma within 30 degrees	Constricted	DA0.01; NR DA3.0; severely decreased a and b-waves DA10.0; severely decreased a and b-waves DA200.0; severely decreased a and b-waves LA3.0; severely decreased a- and b-waves 30Hz flicker; severely decreased b-wave
	18, II-1, JU1701, 45, 48, M	Photophobia	No	AR	COD	0.9 0.7	Macular atrophy with foveal sparing and normal appearance at peripheral retina	Normal appearance at fovea and hyper-AF around the area	Blurred EZ and preserved RPE at fovea and disruption of almost all outer retinal layers and a thinning RPE corresponding with macular atrophy	Ring-shaped scotoma within 20 degrees with preserved central sensitvity within 2 degrees	Preserved	DA0.01; normal DA3.0; decreased a and b-waves DA10.0; ND DA200.0; decreased a and b-waves LA3.0; severely decreased a and b-waves 30Hz flicker; severely decreased b-wave	p.Met500ValfsTer7 / p.Arg1933Ter
	19, II-9, S275, 65, 68, M	Decreased visual acuity	No	AR	CORD	0.5 0.5	Macular atrophy with foveal sparing	Hyper-AF at fovea and hypo-AF around the area	Blurred EZ and preserved RPE at fovea and disruption of almost all outer retinal layers and a thinning RPE corresponding with macular atrophy	Ring-shaped relative scotoma within 20 degrees	Preserved	DA0.01; decreased b-wave DA3.0; ND DA10.0; ND DA200.0; decreased a and b-waves LA3.0; severely decreased a and b-waves 30Hz flicker; severely decreased b-wave	p.Met500ValfsTer7 / p.Arg1933Ter
	20, II-3, JU1591, 46, 46, F	Photophobia	No	AR	MD	1.5 1.2	Macular degeneration except for fovea	Normal appearance at fovea and hyper-AF and hypo-AF around the area	Preserved EZ and RPE at fovea and disruption of almost all outer retinal layers and a thinning RPE corresponding with macular atrophy	Ring-shaped scotoma within 10 degrees with preserved central sensitvity within 5 degrees	Preserved	DA0.01; normal DA3.0; normal DA10.0; ND DA200.0; normal LA3.0; lower limit of normal range 30Hz flicker; lower limit of normal range	p.Arg793GlufsTer55 / p.Arg1933Ter
	21, II-2, JU1339, 34, 35, M	Decreased visual acuity	No	AR	MD	0.8 1.2	Macular degeneration except for fovea	Normal appearance at fovea and hyper-AF around the area	Blurred EZ and preserved RPE at fovea and disruption of almost all outer retinal layers and a thinning RPE corresponding with macular atrophy	Isorated paracentral scotoma within 10 degrees	Preserved	DA0.01; normal DA3.0; lower limit o normal range DA10.0; lower limit o normal range DA200.0; ND LA3.0; normal 30Hz flicker; normal	p.Thy1352AlafsTer9 / p.Arg1933Ter
	22, II-2, JU1947, 50, 52, F	Decreased visual acuity	No	AR	CORD	0.4 0.4	Macular degeneration except for fovea	Hyper-AF at macular except for fovea	Preserved EZ and RPE at fovea and disruption of almost all outer retinal layers and a thinning RPE corresponding with macular atrophy	Arcuate paracentral scotoma within 20 degrees	Constricted	DA0.01; decreased b-wave DA3.0; decreased a and b-waves DA10.0; ND DA200.0; ND LA3.0; severely decreased a and b-waves 30Hz flicker; severely decreased b-wave	p.Thy1352AlafsTer9 / p.Arg1933Ter
	23, II-2, JU1978, 40, 48, M	Decreased visual acuity	No	AR	COD	0.8 0.6	Macular degeneration including fovea	Speckled hyper and hypo-AF at macular with hyper-AF around the area	Blurred ELM and disruption of EZ at fovea and disruption of almost all outer retinal layers and a thinning RPE corresponding with macular degeneration	Relative central scotma within 20 degrees	Preserved	DA0.01; normal DA3.0; normal DA10.0; ND DA200.0; ND LA3.0; decreased a and b-waves 30Hz flicker; decreased b-wave	p.Thy1352AlafsTer9 / p.Arg1933Ter
	AD = autosomal dominant, AF = autofluorescence, AR = autosomal recessive, BCVA = best corrected visual acuity, COD=cone dystrophy, CORD = cone-rod dystrophy, DA = dark adaptation, EZ = ellipsoid zone, F = female, HM = hand motion, LA = light adaptation, LE = left eye, LP = light perception, M = male, MD = macular dystrophy, ND = not done, NR = no-recordable, RE=right eye, RP = retinitis pigmentos…
